# Supplementary material for: Chelerythrine Inhibits TGF-β-Induced Epithelial–Mesenchymal Transition in A549 Cells via RRM2
Source: Pharmaceuticals (Basel). 2025 Jul 12;18(7):1036. doi: 10.3390/ph18071036 (PMC12298477; doi:10.3390/ph18071036)
Supplement: Supplementary file 1 [file pharmaceuticals-18-01036-s001.zip]

Archive with 1 entries (1 files):
- pharmaceuticals-3715969-supplementary.pdf
